# Supplementary material for: Experiences of Online COVID-19 Information Acquisition among Persons with Type 2 Diabetes and Varying eHealth Literacy
Source: Int J Environ Res Public Health. 2021 Dec 15;18(24):13240. doi: 10.3390/ijerph182413240 (PMC8701656; doi:10.3390/ijerph182413240)
Supplement: Supplementary file 1 [file ijerph-18-13240-s001.zip]

Archive with 1 entries (1 files):
- ijerph-1460909-supplementary.pdf
